# Supplementary material for: Exploring the gut microbiota’s effect on temporomandibular joint disorder: a two−sample Mendelian randomization analysis
Source: Front Cell Infect Microbiol. 2024 Aug 12;14:1361373. doi: 10.3389/fcimb.2024.1361373 (PMC11345233; doi:10.3389/fcimb.2024.1361373)
Supplement: Supplementary file 2 [file Table1.xlsx]

## Sheet: contents
Contents of supplementary table
Supplementary Table 1. SNPs used as instrumental variables from positive gut microbiome and TMD GWASs.
Supplementary Table 2. The results of the MR analysis for Gut Microbiota on TMD.
Supplementary Table 3. Heterogeneity test and horizontal pleiotropy test for MR results.

## Sheet: supplmentary table 1
Supplementary Table 1. SNPs used as instrumental variables from positive gut microbiome and TMD GWASs.
exposure	SNP	other_allele.exposure	effect_allele.exposure	beta.exposure	se.exposure	pval.exposure	F_value
class.Methanobacteria.id.119	rs10202904	G	T	-0.121754	0.0235357	3.01e-07	26.747
class.Methanobacteria.id.119	rs73457410	G	A	0.21534	0.0436695	1.41e-06	24.3021
class.Methanobacteria.id.119	rs6776814	C	T	-0.199566	0.0411825	1.63e-06	23.4688
class.Methanobacteria.id.119	rs894996	A	C	0.216999	0.0449076	1.88e-06	23.3364
class.Methanobacteria.id.119	rs75208022	T	C	-0.227245	0.048763	5.92e-06	21.7038
class.Methanobacteria.id.119	rs12825290	G	C	-0.216781	0.0493496	6.08e-06	19.2841
class.Methanobacteria.id.119	rs56131665	A	G	0.178661	0.039298	6.18e-06	20.6574
class.Methanobacteria.id.119	rs11018665	T	A	0.111465	0.0250516	6.52e-06	19.7868
class.Methanobacteria.id.119	rs4257531	A	G	0.164498	0.0364959	7.44e-06	20.303
class.Methanobacteria.id.119	rs6508769	C	T	0.153519	0.0344519	8.23e-06	19.8444
class.Methanobacteria.id.119	rs73068003	T	G	-0.15814	0.0351803	8.45e-06	20.1953
class.Methanobacteria.id.119	rs10424197	A	G	-0.111274	0.0247517	9.28e-06	20.1997
family.FamilyXI.id.1936	rs2155352	G	A	-0.150538	0.0302319	6.63e-07	24.7789
family.FamilyXI.id.1936	rs697771	G	A	-0.117677	0.0251491	3.19e-06	21.8808
family.FamilyXI.id.1936	rs10759623	T	C	-0.162115	0.032151	5.78e-07	25.4086
family.FamilyXI.id.1936	rs11547158	G	A	-0.177599	0.0372795	2.7e-06	22.6812
family.FamilyXI.id.1936	rs488164	G	T	0.117998	0.025516	4.8e-06	21.3721
family.FamilyXI.id.1936	rs3733511	G	A	0.128253	0.0274718	3.39e-06	21.7816
family.FamilyXI.id.1936	rs6025153	C	G	0.118619	0.0261969	7.07e-06	20.4893
family.FamilyXI.id.1936	rs78222136	C	G	0.224835	0.0511672	8.41e-06	19.2959
family.FamilyXI.id.1936	rs17379710	C	T	-0.116383	0.0252125	3.97e-06	21.2949
family.FamilyXI.id.1936	rs2156611	C	T	-0.112486	0.0251099	9.43e-06	20.0555
family.Methanobacteriaceae.id.121	rs10202904	G	T	-0.121754	0.0235357	3.01e-07	26.747
family.Methanobacteriaceae.id.121	rs73457410	G	A	0.21534	0.0436695	1.41e-06	24.3021
family.Methanobacteriaceae.id.121	rs6776814	C	T	-0.199566	0.0411825	1.63e-06	23.4688
family.Methanobacteriaceae.id.121	rs894996	A	C	0.216999	0.0449076	1.88e-06	23.3364
family.Methanobacteriaceae.id.121	rs75208022	T	C	-0.227245	0.048763	5.92e-06	21.7038
family.Methanobacteriaceae.id.121	rs12825290	G	C	-0.216781	0.0493496	6.08e-06	19.2841
family.Methanobacteriaceae.id.121	rs56131665	A	G	0.178661	0.039298	6.18e-06	20.6574
family.Methanobacteriaceae.id.121	rs11018665	T	A	0.111465	0.0250516	6.52e-06	19.7868
family.Methanobacteriaceae.id.121	rs4257531	A	G	0.164498	0.0364959	7.44e-06	20.303
family.Methanobacteriaceae.id.121	rs6508769	C	T	0.153519	0.0344519	8.23e-06	19.8444
family.Methanobacteriaceae.id.121	rs73068003	T	G	-0.15814	0.0351803	8.45e-06	20.1953
family.Methanobacteriaceae.id.121	rs10424197	A	G	-0.111274	0.0247517	9.28e-06	20.1997
family.Peptococcaceae.id.2024	rs35703006	T	G	0.0812655	0.0164355	4.95e-07	24.4435
family.Peptococcaceae.id.2024	rs4990837	G	A	0.0910387	0.0185869	1.74e-06	23.9858
family.Peptococcaceae.id.2024	rs150600492	C	A	0.135774	0.0289757	2.31e-06	21.9521
family.Peptococcaceae.id.2024	rs12634826	G	T	-0.0739885	0.0150931	1.01e-06	24.0263
family.Peptococcaceae.id.2024	rs12992764	G	T	0.0684213	0.0141137	1.46e-06	23.4973
family.Peptococcaceae.id.2024	rs75898026	G	A	-0.0821779	0.0173541	2.02e-06	22.4192
family.Peptococcaceae.id.2024	rs117452796	G	A	-0.257982	0.0549569	3.15e-06	22.0222
family.Peptococcaceae.id.2024	rs75430375	T	C	-0.147941	0.0317498	3.41e-06	21.7065
family.Peptococcaceae.id.2024	rs12144792	T	C	0.064399	0.0141246	5.82e-06	20.7839
family.Peptococcaceae.id.2024	rs11787651	G	A	0.128888	0.0288764	8.29e-06	19.9183
order.Methanobacteriales.id.120	rs10202904	G	T	-0.121754	0.0235357	3.01e-07	26.747
order.Methanobacteriales.id.120	rs73457410	G	A	0.21534	0.0436695	1.41e-06	24.3021
order.Methanobacteriales.id.120	rs6776814	C	T	-0.199566	0.0411825	1.63e-06	23.4688
order.Methanobacteriales.id.120	rs894996	A	C	0.216999	0.0449076	1.88e-06	23.3364
order.Methanobacteriales.id.120	rs75208022	T	C	-0.227245	0.048763	5.92e-06	21.7038
order.Methanobacteriales.id.120	rs12825290	G	C	-0.216781	0.0493496	6.08e-06	19.2841
order.Methanobacteriales.id.120	rs56131665	A	G	0.178661	0.039298	6.18e-06	20.6574
order.Methanobacteriales.id.120	rs11018665	T	A	0.111465	0.0250516	6.52e-06	19.7868
order.Methanobacteriales.id.120	rs4257531	A	G	0.164498	0.0364959	7.44e-06	20.303
order.Methanobacteriales.id.120	rs6508769	C	T	0.153519	0.0344519	8.23e-06	19.8444
order.Methanobacteriales.id.120	rs73068003	T	G	-0.15814	0.0351803	8.45e-06	20.1953
order.Methanobacteriales.id.120	rs10424197	A	G	-0.111274	0.0247517	9.28e-06	20.1997
order.MollicutesRF9.id.11579	rs74603314	C	T	0.230767	0.0489701	2.28e-06	22.1958
order.MollicutesRF9.id.11579	rs76373661	A	G	0.0908218	0.0202986	5.16e-06	20.0154
order.MollicutesRF9.id.11579	rs17235252	C	T	-0.122002	0.0255463	2.16e-06	22.8028
order.MollicutesRF9.id.11579	rs638542	A	G	-0.070592	0.0157049	5.17e-06	20.2001
order.MollicutesRF9.id.11579	rs62188991	C	G	-0.110864	0.0241355	5.27e-06	21.0949
order.MollicutesRF9.id.11579	rs949341	A	G	0.0656602	0.0147216	7.73e-06	19.8888
order.MollicutesRF9.id.11579	rs13100746	T	C	0.0638979	0.0142685	7.29e-06	20.0507
order.MollicutesRF9.id.11579	rs515984	C	T	-0.0875451	0.0190685	6.61e-06	21.0739
order.MollicutesRF9.id.11579	rs7706512	A	G	0.0657351	0.0138979	2.27e-06	22.3672
order.MollicutesRF9.id.11579	rs11779863	A	G	-0.0772768	0.0172171	6.69e-06	20.1417
order.MollicutesRF9.id.11579	rs7801843	G	A	-0.0869495	0.0194509	9.47e-06	19.9788
order.MollicutesRF9.id.11579	rs10071529	C	G	0.125105	0.0278674	8.64e-06	20.1496
order.MollicutesRF9.id.11579	rs739151	G	C	0.0652659	0.0139773	3.09e-06	21.7993
order.MollicutesRF9.id.11579	rs114184530	C	T	-0.154545	0.0339992	7.88e-06	20.6562
order.MollicutesRF9.id.11579	rs12566890	G	T	-0.103134	0.0241775	8.11e-06	18.1926
order.MollicutesRF9.id.11579	rs3932485	T	C	0.0626209	0.0141623	9.93e-06	19.5472
order.MollicutesRF9.id.11579	rs7853673	A	G	-0.0624389	0.0139833	6.73e-06	19.9348
genus..Ruminococcustorquesgroup.id.14377	rs35866622	C	T	-0.0612024	0.0109421	2.21e-08	31.2812
genus..Ruminococcustorquesgroup.id.14377	rs773123	A	T	0.0824005	0.0173862	1.59e-06	22.4595
genus..Ruminococcustorquesgroup.id.14377	rs10904297	G	A	-0.167804	0.0389812	2.69e-06	18.5191
genus..Ruminococcustorquesgroup.id.14377	rs8080469	A	G	0.0490727	0.0107036	3.5e-06	21.0169
genus..Ruminococcustorquesgroup.id.14377	rs77034621	G	T	-0.151553	0.0335878	6.07e-06	20.3547
genus..Ruminococcustorquesgroup.id.14377	rs73130967	T	A	0.0770375	0.0168264	3.71e-06	20.9589
genus..Ruminococcustorquesgroup.id.14377	rs1972694	A	T	-0.0614094	0.0137321	8.93e-06	19.9963
genus..Ruminococcustorquesgroup.id.14377	rs12434631	G	A	0.074697	0.0153401	2.77e-06	23.7084
genus..Ruminococcustorquesgroup.id.14377	rs4073731	C	T	0.0651948	0.0142221	4.05e-06	21.0111
genus..Ruminococcustorquesgroup.id.14377	rs13154778	A	T	0.0563358	0.0129526	7.16e-06	18.9149
genus..Ruminococcustorquesgroup.id.14377	rs1475330	C	T	0.0523492	0.01182	8.13e-06	19.6125
genus..Ruminococcustorquesgroup.id.14377	rs10967781	A	C	0.0507994	0.0113322	8.37e-06	20.0927
genus..Ruminococcustorquesgroup.id.14377	rs8141465	G	A	0.0480778	0.0107442	9.65e-06	20.0212
genus.Catenibacterium.id.2153	rs12404911	T	C	0.140717	0.0304142	2.8e-06	21.3931
genus.Catenibacterium.id.2153	rs77285108	A	G	-0.161826	0.0353447	3.63e-06	20.9497
genus.Catenibacterium.id.2153	rs73128290	G	A	0.129726	0.0284563	4.29e-06	20.7698
genus.Catenibacterium.id.2153	rs212393	A	G	-0.135254	0.0286209	3.62e-06	22.3185
genus.Catenibacterium.id.2153	rs7742829	T	C	0.11411	0.0251099	5.61e-06	20.6391
genus.Coprobacter.id.949	rs305411	G	A	0.129218	0.0264518	1.01e-06	23.8567
genus.Coprobacter.id.949	rs3828477	T	G	-0.091218	0.019569	2.89e-06	21.7217
genus.Coprobacter.id.949	rs55672356	A	T	-0.193354	0.0413815	2.74e-06	21.8232
genus.Coprobacter.id.949	rs143662916	T	C	0.253264	0.0540141	3.07e-06	21.971
genus.Coprobacter.id.949	rs213863	T	C	-0.0887412	0.0188377	2.35e-06	22.1853
genus.Coprobacter.id.949	rs72821405	C	T	-0.147365	0.0319978	4.76e-06	21.2036
genus.Coprobacter.id.949	rs11532348	T	C	-0.103931	0.0226826	5.71e-06	20.9876
genus.Coprobacter.id.949	rs12996055	C	A	0.0921817	0.0209405	8.08e-06	19.3724
genus.Coprobacter.id.949	rs12684609	C	T	0.100827	0.0220366	6.1e-06	20.9279
genus.Coprobacter.id.949	rs5011652	C	G	0.0899597	0.020001	5.51e-06	20.224
genus.Coprobacter.id.949	rs74919520	A	G	0.125703	0.0276296	5.76e-06	20.6922
genus.Coprobacter.id.949	rs28402691	C	T	0.110695	0.0251199	9.56e-06	19.4127
genus.Coprobacter.id.949	rs189356	A	G	0.0781125	0.0171916	6.26e-06	20.6385
genus.Coprobacter.id.949	rs76001613	G	C	0.21591	0.0493019	9.13e-06	19.1674
genus.LachnospiraceaeUCG010.id.11330	rs11192447	G	A	0.126592	0.024345	4.69e-07	27.0349
genus.LachnospiraceaeUCG010.id.11330	rs9981767	C	A	0.0655062	0.0131994	9.96e-07	24.6256
genus.LachnospiraceaeUCG010.id.11330	rs74315802	T	G	0.0867262	0.0183477	3.19e-06	22.3393
genus.LachnospiraceaeUCG010.id.11330	rs12346653	T	C	0.0657686	0.0139569	2.7e-06	22.2019
genus.LachnospiraceaeUCG010.id.11330	rs10414815	C	T	0.10453	0.0230253	4.24e-06	20.606
genus.LachnospiraceaeUCG010.id.11330	rs72761829	T	A	0.111884	0.0238893	2.58e-06	21.9306
genus.LachnospiraceaeUCG010.id.11330	rs72894957	A	G	0.222263	0.0486425	5.68e-06	20.869
genus.LachnospiraceaeUCG010.id.11330	rs336138	T	G	0.0779543	0.0171865	7.48e-06	20.5701
genus.LachnospiraceaeUCG010.id.11330	rs4576377	C	A	-0.0572001	0.0127043	7.63e-06	20.2687
genus.LachnospiraceaeUCG010.id.11330	rs2833528	T	C	-0.0562148	0.0127763	9.92e-06	19.3564
genus.LachnospiraceaeUCG010.id.11330	rs2153460	T	A	-0.0684038	0.0156562	9.17e-06	19.0864
genus.LachnospiraceaeUCG010.id.11330	rs17730011	A	G	-0.0702357	0.015706	7.85e-06	19.9948
genus.Turicibacter.id.2162	rs149744580	G	A	0.169883	0.0315478	7.01e-08	28.9905
genus.Turicibacter.id.2162	rs4869133	A	G	0.131186	0.027197	2.55e-06	23.2611
genus.Turicibacter.id.2162	rs12603364	C	T	0.110861	0.0225598	8.67e-07	24.1428
genus.Turicibacter.id.2162	rs11054680	C	T	-0.104751	0.0226998	2.31e-06	21.2901
genus.Turicibacter.id.2162	rs55756211	C	T	-0.115115	0.0240708	2.81e-06	22.8659
genus.Turicibacter.id.2162	rs61265175	C	G	-0.0858591	0.0185778	4.14e-06	21.3545
genus.Turicibacter.id.2162	rs7199484	A	G	-0.0731428	0.0160172	5.77e-06	20.8485
genus.Turicibacter.id.2162	rs11649454	C	G	0.0950891	0.0203433	3.27e-06	21.8434
genus.Turicibacter.id.2162	rs2834977	C	T	-0.0959995	0.0208261	3.96e-06	21.2435
genus.Turicibacter.id.2162	rs2952020	A	G	-0.0759019	0.0165764	5.63e-06	20.9618
genus.Turicibacter.id.2162	rs11666533	T	C	-0.111689	0.0248436	7.37e-06	20.2063
genus.Turicibacter.id.2162	rs4247078	G	C	0.0710377	0.0155221	5.46e-06	20.9401
genus.Turicibacter.id.2162	rs2221441	C	G	0.0710364	0.015343	3.46e-06	21.4309
genus.Turicibacter.id.2162	rs3734633	A	G	-0.120957	0.02683	5.32e-06	20.3197
genus.Victivallis.id.2256	rs56349194	G	A	-0.158501	0.0315231	6.26e-07	25.2663
genus.Victivallis.id.2256	rs592514	A	T	-0.181449	0.0391678	2.6e-06	21.4478
genus.Victivallis.id.2256	rs911666	C	T	-0.118576	0.0263146	7.65e-06	20.2924
genus.Victivallis.id.2256	rs4764863	A	G	0.121561	0.0246058	8.22e-07	24.3918
genus.Victivallis.id.2256	rs12512543	C	A	-0.178036	0.0374344	2.54e-06	22.605
genus.Victivallis.id.2256	rs342302	G	A	-0.152754	0.0351572	8.16e-06	18.8665
genus.Victivallis.id.2256	rs4895919	C	T	-0.116918	0.0247515	2.75e-06	22.2991
genus.Victivallis.id.2256	rs11899949	A	G	0.130568	0.0276239	2.77e-06	22.3273
genus.Victivallis.id.2256	rs6445926	C	G	0.117031	0.0249764	2.96e-06	21.942
genus.Victivallis.id.2256	rs173120	C	T	0.13381	0.0290127	7.65e-06	21.2585
genus.Victivallis.id.2256	rs2546432	C	T	-0.110803	0.0249655	9.93e-06	19.686
genus.Victivallis.id.2256	rs1882775	G	A	-0.13827	0.031273	8.73e-06	19.5368

## Sheet: Supplementary Table 2
Supplementary Table 2. The results of the MR analysis for Gut Microbiota on TMD
Exposure	Outcome	Method	nSNP	Bete	SE	Pval	OR	95%CI
class.Methanobacteria.id.119	Temporomandibular joint disorders	MR Egger	10	0.159776	0.393556	0.695399	1.17325	1.17 (0.54- 2.54)
class.Methanobacteria.id.119	Temporomandibular joint disorders	Weighted median	10	0.223871	0.119815	0.0616966	1.25091	1.25 (0.99- 1.58)
class.Methanobacteria.id.119	Temporomandibular joint disorders	Inverse variance weighted	10	0.222961	0.09048	0.0137319	1.24977	1.25 (1.05- 1.49)
class.Methanobacteria.id.119	Temporomandibular joint disorders	Simple mode	10	0.157176	0.185595	0.419016	1.1702	1.17 (0.81- 1.68)
class.Methanobacteria.id.119	Temporomandibular joint disorders	Weighted mode	10	0.200478	0.17177	0.27315	1.22199	1.22 (0.87- 1.71)
family.FamilyXI.id.1936	Temporomandibular joint disorders	MR Egger	8	0.483704	0.526473	0.393655	1.62207	1.62 (0.58- 4.55)
family.FamilyXI.id.1936	Temporomandibular joint disorders	Weighted median	8	0.157339	0.114635	0.1699	1.17039	1.17 (0.93- 1.47)
family.FamilyXI.id.1936	Temporomandibular joint disorders	Inverse variance weighted	8	0.218922	0.082666	0.0080904	1.24473	1.24 (1.06- 1.46)
family.FamilyXI.id.1936	Temporomandibular joint disorders	Simple mode	8	0.112776	0.189294	0.570081	1.11938	1.12 (0.77- 1.62)
family.FamilyXI.id.1936	Temporomandibular joint disorders	Weighted mode	8	0.107581	0.171583	0.55056	1.11358	1.11 (0.80- 1.56)
family.Methanobacteriaceae.id.121	Temporomandibular joint disorders	MR Egger	10	0.159776	0.393556	0.695399	1.17325	1.17 (0.54- 2.54)
family.Methanobacteriaceae.id.121	Temporomandibular joint disorders	Weighted median	10	0.223871	0.122658	0.0679762	1.25091	1.25 (0.98- 1.59)
family.Methanobacteriaceae.id.121	Temporomandibular joint disorders	Inverse variance weighted	10	0.222961	0.09048	0.0137319	1.24977	1.25 (1.05- 1.49)
family.Methanobacteriaceae.id.121	Temporomandibular joint disorders	Simple mode	10	0.157176	0.202058	0.456605	1.1702	1.17 (0.79- 1.74)
family.Methanobacteriaceae.id.121	Temporomandibular joint disorders	Weighted mode	10	0.200478	0.183137	0.302082	1.22199	1.22 (0.85- 1.75)
family.Peptococcaceae.id.2024	Temporomandibular joint disorders	MR Egger	10	-0.58802	0.383175	0.163428	0.555426	0.56 (0.26- 1.18)
family.Peptococcaceae.id.2024	Temporomandibular joint disorders	Weighted median	10	-0.161585	0.167292	0.3341	0.850794	0.85 (0.61- 1.18)
family.Peptococcaceae.id.2024	Temporomandibular joint disorders	Inverse variance weighted	10	-0.282607	0.134591	0.0357519	0.753816	0.75 (0.58- 0.98)
family.Peptococcaceae.id.2024	Temporomandibular joint disorders	Simple mode	10	-0.20687	0.254395	0.437096	0.813125	0.81 (0.49- 1.34)
family.Peptococcaceae.id.2024	Temporomandibular joint disorders	Weighted mode	10	-0.185028	0.23034	0.442509	0.831081	0.83 (0.53- 1.31)
order.Methanobacteriales.id.120	Temporomandibular joint disorders	MR Egger	10	0.159776	0.393556	0.695399	1.17325	1.17 (0.54- 2.54)
order.Methanobacteriales.id.120	Temporomandibular joint disorders	Weighted median	10	0.223871	0.121361	0.0650865	1.25091	1.25 (0.99- 1.59)
order.Methanobacteriales.id.120	Temporomandibular joint disorders	Inverse variance weighted	10	0.222961	0.09048	0.0137319	1.24977	1.25 (1.05- 1.49)
order.Methanobacteriales.id.120	Temporomandibular joint disorders	Simple mode	10	0.157176	0.19167	0.433377	1.1702	1.17 (0.80- 1.70)
order.Methanobacteriales.id.120	Temporomandibular joint disorders	Weighted mode	10	0.200478	0.171726	0.273035	1.22199	1.22 (0.87- 1.71)
order.MollicutesRF9.id.11579	Temporomandibular joint disorders	MR Egger	14	0.127724	0.366423	0.733451	1.13624	1.14 (0.55- 2.33)
order.MollicutesRF9.id.11579	Temporomandibular joint disorders	Weighted median	14	0.438061	0.151945	0.00393887	1.5497	1.55 (1.15- 2.09)
order.MollicutesRF9.id.11579	Temporomandibular joint disorders	Inverse variance weighted	14	0.271135	0.122024	0.0262843	1.31145	1.31 (1.03- 1.67)
order.MollicutesRF9.id.11579	Temporomandibular joint disorders	Simple mode	14	0.527485	0.238907	0.0458266	1.69466	1.69 (1.06- 2.71)
order.MollicutesRF9.id.11579	Temporomandibular joint disorders	Weighted mode	14	0.527485	0.255005	0.0590872	1.69466	1.69 (1.03- 2.79)
genus..Ruminococcustorquesgroup.id.14377	Temporomandibular joint disorders	MR Egger	10	0.0993619	0.629485	0.878489	1.10447	1.10 (0.32-3.79)
genus..Ruminococcustorquesgroup.id.14377	Temporomandibular joint disorders	Weighted median	10	0.309235	0.26111	0.236292	1.36238	1.36 (0.82-2.27)
genus..Ruminococcustorquesgroup.id.14377	Temporomandibular joint disorders	Inverse variance weighted	10	0.401982	0.186546	0.031172	1.49478	1.49 (1.04-2.15)
genus..Ruminococcustorquesgroup.id.14377	Temporomandibular joint disorders	Simple mode	10	0.131208	0.40275	0.752038	1.1402	1.14 (0.52-2.51)
genus..Ruminococcustorquesgroup.id.14377	Temporomandibular joint disorders	Weighted mode	10	0.101137	0.388024	0.800231	1.10643	1.11 (0.52- 2.37)
genus.Catenibacterium.id.2153	Temporomandibular joint disorders	MR Egger	4	0.896795	1.55822	0.62306	2.45173	2.45 (0.12- 51.98)
genus.Catenibacterium.id.2153	Temporomandibular joint disorders	Weighted median	4	0.168186	0.155479	0.279372	1.18316	1.18 (0.87- 1.60)
genus.Catenibacterium.id.2153	Temporomandibular joint disorders	Inverse variance weighted	4	0.247665	0.124401	0.0464956	1.28103	1.28 (1.00- 1.63)
genus.Catenibacterium.id.2153	Temporomandibular joint disorders	Simple mode	4	0.131868	0.203582	0.563306	1.14096	1.14 (0.77- 1.70)
genus.Catenibacterium.id.2153	Temporomandibular joint disorders	Weighted mode	4	0.128228	0.210905	0.586134	1.13681	1.14 (0.75- 1.72)
genus.Coprobacter.id.949	Temporomandibular joint disorders	MR Egger	10	0.631029	0.410422	0.162725	1.87954	1.88 (0.84- 4.20)
genus.Coprobacter.id.949	Temporomandibular joint disorders	Weighted median	10	0.181608	0.143121	0.204475	1.19914	1.20 (0.91- 1.59)
genus.Coprobacter.id.949	Temporomandibular joint disorders	Inverse variance weighted	10	0.249911	0.109616	0.0226154	1.28391	1.28 (1.04- 1.59)
genus.Coprobacter.id.949	Temporomandibular joint disorders	Simple mode	10	0.160013	0.219852	0.485227	1.17353	1.17 (0.76- 1.81)
genus.Coprobacter.id.949	Temporomandibular joint disorders	Weighted mode	10	0.153375	0.206953	0.477516	1.16576	1.17 (0.78- 1.75)
genus.LachnospiraceaeUCG010.id.11330	Temporomandibular joint disorders	MR Egger	10	0.669932	0.481643	0.201711	1.9541	1.95 (0.76- 5.02)
genus.LachnospiraceaeUCG010.id.11330	Temporomandibular joint disorders	Weighted median	10	0.261988	0.213519	0.219822	1.29951	1.30 (0.86- 1.97)
genus.LachnospiraceaeUCG010.id.11330	Temporomandibular joint disorders	Inverse variance weighted	10	0.332302	0.157839	0.0352632	1.39417	1.39 (1.02- 1.90)
genus.LachnospiraceaeUCG010.id.11330	Temporomandibular joint disorders	Simple mode	10	0.145369	0.341666	0.680486	1.15647	1.16 (0.59- 2.26)
genus.LachnospiraceaeUCG010.id.11330	Temporomandibular joint disorders	Weighted mode	10	0.184641	0.339198	0.599429	1.20279	1.20 (0.62- 2.34)
genus.Turicibacter.id.2162	Temporomandibular joint disorders	MR Egger	10	0.677763	0.523162	0.231273	1.96947	1.97 (0.71- 5.49)
genus.Turicibacter.id.2162	Temporomandibular joint disorders	Weighted median	10	0.33366	0.166298	0.0448133	1.39607	1.40 (1.01- 1.93)
genus.Turicibacter.id.2162	Temporomandibular joint disorders	Inverse variance weighted	10	0.350668	0.122235	0.00412039	1.42002	1.42 (1.12- 1.80)
genus.Turicibacter.id.2162	Temporomandibular joint disorders	Simple mode	10	0.611065	0.267752	0.0483878	1.84239	1.84 (1.09- 3.11)
genus.Turicibacter.id.2162	Temporomandibular joint disorders	Weighted mode	10	0.386647	0.246267	0.150855	1.47204	1.47 (0.91- 2.39)
genus.Victivallis.id.2256	Temporomandibular joint disorders	MR Egger	11	0.105935	0.495051	0.835326	1.11175	1.11 (0.42- 2.93)
genus.Victivallis.id.2256	Temporomandibular joint disorders	Weighted median	11	0.169589	0.101285	0.094057	1.18482	1.18 (0.97- 1.44)
genus.Victivallis.id.2256	Temporomandibular joint disorders	Inverse variance weighted	11	0.183856	0.0761451	0.0157547	1.20184	1.20 (1.04- 1.40)
genus.Victivallis.id.2256	Temporomandibular joint disorders	Simple mode	11	0.212555	0.172081	0.244987	1.23683	1.24 (0.88- 1.73)
genus.Victivallis.id.2256	Temporomandibular joint disorders	Weighted mode	11	0.208079	0.170358	0.249938	1.23131	1.23 (0.88- 1.72)

## Sheet: supplmentary table 3
Supplementary Table 3. Heterogeneity test and horizontal pleiotropy test for MR results.
Exposure	Outcome	Number of SNPs	MR-Egger regression		Heterogeneity analyses
			Egger intercept	P value	Method	Cochran’s Q	P value
class.Methanobacteria	Temporomandibular joint disorder				egger	10.29	0.245
		10	0.011	0.872	ivw	10.36	0.325
family.FamilyXI	Temporomandibular joint disorder				egger	5.371	0.497
		8	-0.035	0.629	ivw	5.63	0.584
family.Methanobacteriaceae	Temporomandibular joint disorder				egger	10.29	0.245
		10	0.011	0.872	ivw	10.325	0.324
family.Peptococcaceae	Temporomandibular joint disorder				egger	15.853	0.147
		10	0.01	0.724	ivw	16.042	0.189
order.Methanobacteriales	Temporomandibular joint disorder				egger	10.291	0.245
		10	0.011	0.873	ivw	10.326	0.325
order.MollicutesRF9	Temporomandibular joint disorder				egger	15.833	0.199
		14	0.013	0.684	ivw	16.062	0.246
genus.Catenibacterium	Temporomandibular joint disorder				egger	1.829	0.401
		4	-0.0837	0.717	ivw	2.004	0.571
genus.Coprobacter	Temporomandibular joint disorder				egger	5.194	0.737
		10	-0.042	0.363	ivw	6.122	0.728
genus.LachnospiraceaeUCG010	Temporomandibular joint disorder				egger	6.279	0.615
		10	-0.027	0.479	ivw	6.83	0.654
genus.Turicibacter	Temporomandibular joint disorder				egger	7.332	0.501
		10	-0.035	0.538	ivw	7.745	0.56
genus.Victivallis	Temporomandibular joint disorder				egger	5.054	0.836
		11	0.011	0.877	ivw	5.079	0.886
genus..Ruminococcustorquesgroup	Temporomandibular joint disorder				egger	5.664	0.579
		10	0.012	0.794	ivw	5.859	0.663
